# Supplementary material for: Impact of Proton Irradiation on Medium Density Polyethylene/Carbon Nanocomposites for Space Shielding Applications
Source: Nanomaterials (Basel). 2023 Apr 6;13(7):1288. doi: 10.3390/nano13071288 (PMC10097310; doi:10.3390/nano13071288)
Supplement: Supplementary file 1 [file nanomaterials-13-01288-s001.zip]

Archive with 1 entries (1 files):
- nanomaterials-2276139-supplementary.pdf
